# Supplementary material for: Development of genomic resources for Citrus clementina: Characterization of three deep-coverage BAC libraries and analysis of 46,000 BAC end sequences
Source: BMC Genomics. 2008 Sep 18;9:423. doi: 10.1186/1471-2164-9-423 (PMC2561056; doi:10.1186/1471-2164-9-423)
Supplement: Additional file 2 — GO Annotations of the coding regions found in BESs. The table shows the GO terms associated with the coding regions identified on the BESs, annotated with B2GO. The description of the GO term, as well as the number sequences associated with each term are shown. [file 1471-2164-9-423-S2.xls]

## Sheet: molecular function
GO Annotations of the coding regions found in BESs
Level	GO ID	Term	#Seqs
7	GO:0003843	1,3-beta-glucan synthase activity	9
5	GO:0016847	1-aminocyclopropane-1-carboxylate synthase activity	7
7	GO:0008408	3'-5' exonuclease activity	6
6	GO:0008375	acetylglucosaminyltransferase activity	8
7	GO:0016407	acetyltransferase activity	13
5	GO:0016881	acid-amino acid ligase activity	61
5	GO:0003779	actin binding	12
6	GO:0008415	acyltransferase activity	53
5	GO:0030554	adenyl nucleotide binding	610
6	GO:0004022	alcohol dehydrogenase activity	9
7	GO:0004024	alcohol dehydrogenase activity, zinc-dependent	7
5	GO:0016832	aldehyde-lyase activity	6
4	GO:0015268	alpha-type channel activity	25
3	GO:0005275	amine transporter activity	8
6	GO:0019202	amino acid kinase activity	6
4	GO:0015171	amino acid transporter activity	8
6	GO:0004812	aminoacyl-tRNA ligase activity	27
6	GO:0004177	aminopeptidase activity	10
4	GO:0008509	anion transporter activity	12
2	GO:0016209	antioxidant activity	35
6	GO:0015297	antiporter activity	27
6	GO:0004190	aspartic-type endopeptidase activity	14
6	GO:0005524	ATP binding	591
8	GO:0016887	ATPase activity	198
9	GO:0042623	ATPase activity, coupled	156
3	GO:0043492	ATPase activity, coupled to movement of substances	102
4	GO:0042625	ATPase activity, coupled to transmembrane movement of ions	38
5	GO:0015662	ATPase activity, coupled to transmembrane movement of ions, phosphorylative mechanism	30
4	GO:0042626	ATPase activity, coupled to transmembrane movement of substances	102
9	GO:0042624	ATPase activity, uncoupled	7
4	GO:0008026	ATP-dependent helicase activity	50
5	GO:0004176	ATP-dependent peptidase activity	7
5	GO:0004004	ATP-dependent RNA helicase activity	13
7	GO:0004565	beta-galactosidase activity	17
2	GO:0005488	binding	2175
7	GO:0016408	C-acyltransferase activity	7
7	GO:0047763	caffeate O-methyltransferase activity	6
5	GO:0005509	calcium ion binding	65
5	GO:0015085	calcium ion transporter activity	13
6	GO:0005388	calcium-transporting ATPase activity	10
4	GO:0005516	calmodulin binding	36
3	GO:0030246	carbohydrate binding	58
6	GO:0019200	carbohydrate kinase activity	14
3	GO:0015144	carbohydrate transporter activity	31
4	GO:0016830	carbon-carbon lyase activity	43
4	GO:0016840	carbon-nitrogen lyase activity	7
4	GO:0016835	carbon-oxygen lyase activity	28
4	GO:0016846	carbon-sulfur lyase activity	11
6	GO:0004091	carboxylesterase activity	6
4	GO:0046943	carboxylic acid transporter activity	13
5	GO:0016789	carboxylic ester hydrolase activity	63
5	GO:0016831	carboxy-lyase activity	26
6	GO:0004180	carboxypeptidase activity	16
3	GO:0005386	carrier activity	123
2	GO:0003824	catalytic activity	2598
4	GO:0043169	cation binding	420
5	GO:0005261	cation channel activity	15
4	GO:0008324	cation transporter activity	92
5	GO:0019829	cation-transporting ATPase activity	22
6	GO:0008810	cellulase activity	10
7	GO:0016760	cellulose synthase (UDP-forming) activity	8
7	GO:0016759	cellulose synthase activity	9
3	GO:0015267	channel or pore class transporter activity	28
3	GO:0010290	chlorophyll catabolite transporter activity	13
3	GO:0003682	chromatin binding	8
4	GO:0016859	cis-trans isomerase activity	7
4	GO:0030276	clathrin binding	10
4	GO:0050662	coenzyme binding	48
3	GO:0048037	cofactor binding	57
6	GO:0005507	copper ion binding	24
6	GO:0004197	cysteine-type endopeptidase activity	15
5	GO:0008234	cysteine-type peptidase activity	25
4	GO:0008092	cytoskeletal protein binding	18
5	GO:0003684	damaged DNA binding	8
6	GO:0004536	deoxyribonuclease activity	6
5	GO:0015082	di-, tri-valent inorganic cation transporter activity	22
4	GO:0051213	dioxygenase activity	14
4	GO:0015036	disulfide oxidoreductase activity	20
4	GO:0003677	DNA binding	306
6	GO:0019104	DNA N-glycosylase activity	7
5	GO:0003906	DNA-(apurinic or apyrimidinic site) lyase activity	6
10	GO:0008094	DNA-dependent ATPase activity	9
6	GO:0003887	DNA-directed DNA polymerase activity	7
6	GO:0003899	DNA-directed RNA polymerase activity	13
4	GO:0015290	electrochemical potential-driven transporter activity	72
4	GO:0009055	electron carrier activity	66
6	GO:0004519	endonuclease activity	20
7	GO:0016893	endonuclease activity, active with either ribo- or deoxyribonucleic acids and producing 5'-phosphomonoesters	12
5	GO:0004175	endopeptidase activity	93
7	GO:0004521	endoribonuclease activity	12
8	GO:0016891	endoribonuclease activity, producing 5'-phosphomonoesters	9
3	GO:0008047	enzyme activator activity	7
4	GO:0019899	enzyme binding	6
3	GO:0004857	enzyme inhibitor activity	14
2	GO:0030234	enzyme regulator activity	47
6	GO:0004527	exonuclease activity	9
5	GO:0008238	exopeptidase activity	33
5	GO:0050660	FAD binding	16
7	GO:0004312	fatty-acid synthase activity	7
6	GO:0015925	galactosidase activity	18
6	GO:0008378	galactosyltransferase activity	7
6	GO:0046527	glucosyltransferase activity	43
6	GO:0004349	glutamate 5-kinase activity	6
5	GO:0015431	glutathione S-conjugate-exporting ATPase activity	13
5	GO:0004364	glutathione transferase activity	10
5	GO:0008020	G-protein coupled photoreceptor activity	7
5	GO:0004930	G-protein coupled receptor activity	12
6	GO:0005525	GTP binding	65
8	GO:0003924	GTPase activity	27
5	GO:0051020	GTPase binding	6
3	GO:0030695	GTPase regulator activity	13
5	GO:0019001	guanyl nucleotide binding	65
4	GO:0005085	guanyl-nucleotide exchange factor activity	9
4	GO:0031072	heat shock protein binding	8
3	GO:0004386	helicase activity	75
4	GO:0020037	heme binding	35
6	GO:0004396	hexokinase activity	7
6	GO:0015078	hydrogen ion transporter activity	29
7	GO:0046933	hydrogen ion transporting ATP synthase activity, rotational mechanism	12
6	GO:0046961	hydrogen ion transporting ATPase activity, rotational mechanism	11
6	GO:0008553	hydrogen-exporting ATPase activity, phosphorylative mechanism	11
3	GO:0016787	hydrolase activity	866
4	GO:0016817	hydrolase activity, acting on acid anhydrides	270
5	GO:0016820	hydrolase activity, acting on acid anhydrides, catalyzing transmembrane movement of substances	106
5	GO:0016818	hydrolase activity, acting on acid anhydrides, in phosphorus-containing anhydrides	268
4	GO:0016810	hydrolase activity, acting on carbon-nitrogen (but not peptide) bonds	30
5	GO:0016814	hydrolase activity, acting on carbon-nitrogen (but not peptide) bonds, in cyclic amidines	7
5	GO:0016811	hydrolase activity, acting on carbon-nitrogen (but not peptide) bonds, in linear amides	17
4	GO:0016788	hydrolase activity, acting on ester bonds	186
4	GO:0016798	hydrolase activity, acting on glycosyl bonds	148
5	GO:0016799	hydrolase activity, hydrolyzing N-glycosyl compounds	7
5	GO:0004553	hydrolase activity, hydrolyzing O-glycosyl compounds	125
5	GO:0016836	hydro-lyase activity	13
4	GO:0042802	identical protein binding	19
5	GO:0015103	inorganic anion transporter activity	9
6	GO:0004428	inositol or phosphatidylinositol kinase activity	12
7	GO:0004437	inositol or phosphatidylinositol phosphatase activity	6
4	GO:0016860	intramolecular oxidoreductase activity	6
4	GO:0016866	intramolecular transferase activity	7
3	GO:0043167	ion binding	541
4	GO:0005216	ion channel activity	23
3	GO:0015075	ion transporter activity	114
6	GO:0005506	iron ion binding	79
4	GO:0051536	iron-sulfur cluster binding	11
3	GO:0016853	isomerase activity	44
6	GO:0016216	isopenicillin-N synthase activity	6
5	GO:0016301	kinase activity	537
3	GO:0016874	ligase activity	119
5	GO:0016876	ligase activity, forming aminoacyl-tRNA and related compounds	27
4	GO:0016879	ligase activity, forming carbon-nitrogen bonds	72
4	GO:0016875	ligase activity, forming carbon-oxygen bonds	27
4	GO:0016877	ligase activity, forming carbon-sulfur bonds	6
6	GO:0016298	lipase activity	20
3	GO:0008289	lipid binding	28
3	GO:0005319	lipid transporter activity	6
6	GO:0016165	lipoxygenase activity	6
3	GO:0016829	lyase activity	114
5	GO:0000287	magnesium ion binding	56
6	GO:0030145	manganese ion binding	10
6	GO:0015923	mannosidase activity	8
3	GO:0051540	metal cluster binding	11
4	GO:0046872	metal ion binding	517
4	GO:0046873	metal ion transporter activity	31
6	GO:0004222	metalloendopeptidase activity	20
6	GO:0008235	metalloexopeptidase activity	13
5	GO:0008237	metallopeptidase activity	41
5	GO:0008168	methyltransferase activity	70
3	GO:0003777	microtubule motor activity	24
4	GO:0004497	monooxygenase activity	57
5	GO:0015077	monovalent inorganic cation transporter activity	32
2	GO:0003774	motor activity	40
8	GO:0008080	N-acetyltransferase activity	10
7	GO:0016410	N-acyltransferase activity	10
5	GO:0051287	NAD binding	8
5	GO:0004518	nuclease activity	48
3	GO:0003676	nucleic acid binding	612
7	GO:0017111	nucleoside-triphosphatase activity	259
3	GO:0000166	nucleotide binding	792
5	GO:0016779	nucleotidyltransferase activity	111
2	GO:0045735	nutrient reservoir activity	8
7	GO:0008374	O-acyltransferase activity	10
4	GO:0015198	oligopeptide transporter activity	8
6	GO:0008171	O-methyltransferase activity	11
3	GO:0005342	organic acid transporter activity	13
3	GO:0016491	oxidoreductase activity	434
4	GO:0016614	oxidoreductase activity, acting on CH-OH group of donors	53
4	GO:0016679	oxidoreductase activity, acting on diphenols and related substances as donors	6
4	GO:0016651	oxidoreductase activity, acting on NADH or NADPH	19
5	GO:0016655	oxidoreductase activity, acting on NADH or NADPH, quinone or similar compound as acceptor	11
4	GO:0016705	oxidoreductase activity, acting on paired donors, with incorporation or reduction of molecular oxygen	42
5	GO:0016706	oxidoreductase activity, acting on paired donors, with incorporation or reduction of molecular oxygen, 2-oxoglutarate as one donor, and incorporation of one atom each of oxygen into both donors	23
4	GO:0016684	oxidoreductase activity, acting on peroxide as acceptor	33
4	GO:0016701	oxidoreductase activity, acting on single donors with incorporation of molecular oxygen	15
5	GO:0016702	oxidoreductase activity, acting on single donors with incorporation of molecular oxygen, incorporation of two atoms of oxygen	14
4	GO:0016903	oxidoreductase activity, acting on the aldehyde or oxo group of donors	24
5	GO:0016620	oxidoreductase activity, acting on the aldehyde or oxo group of donors, NAD or NADP as acceptor	17
4	GO:0016627	oxidoreductase activity, acting on the CH-CH group of donors	19
5	GO:0016628	oxidoreductase activity, acting on the CH-CH group of donors, NAD or NADP as acceptor	7
5	GO:0016634	oxidoreductase activity, acting on the CH-CH group of donors, oxygen as acceptor	6
4	GO:0016645	oxidoreductase activity, acting on the CH-NH group of donors	8
5	GO:0016646	oxidoreductase activity, acting on the CH-NH group of donors, NAD or NADP as acceptor	6
4	GO:0016638	oxidoreductase activity, acting on the CH-NH2 group of donors	7
5	GO:0016641	oxidoreductase activity, acting on the CH-NH2 group of donors, oxygen as acceptor	6
5	GO:0016616	oxidoreductase activity, acting on the CH-OH group of donors, NAD or NADP as acceptor	50
4	GO:0046992	oxidoreductase activity, acting on X-H and Y-H to form an X-Y bond	6
5	GO:0046993	oxidoreductase activity, acting on X-H and Y-H to form an X-Y bond, with oxygen as acceptor	6
5	GO:0016833	oxo-acid-lyase activity	7
3	GO:0019825	oxygen binding	12
6	GO:0030599	pectinesterase activity	13
7	GO:0004194	pepsin A activity	8
4	GO:0008233	peptidase activity	171
3	GO:0015197	peptide transporter activity	9
5	GO:0003755	peptidyl-prolyl cis-trans isomerase activity	7
3	GO:0004601	peroxidase activity	33
3	GO:0019208	phosphatase regulator activity	11
7	GO:0004620	phospholipase activity	8
4	GO:0005543	phospholipid binding	10
7	GO:0004721	phosphoprotein phosphatase activity	41
6	GO:0008081	phosphoric diester hydrolase activity	9
5	GO:0042578	phosphoric ester hydrolase activity	73
6	GO:0016791	phosphoric monoester hydrolase activity	67
5	GO:0016773	phosphotransferase activity, alcohol group as acceptor	444
5	GO:0016774	phosphotransferase activity, carboxyl group as acceptor	8
5	GO:0016775	phosphotransferase activity, nitrogenous group as acceptor	15
4	GO:0009881	photoreceptor activity	7
6	GO:0004650	polygalacturonase activity	17
5	GO:0015291	porter activity	72
6	GO:0005267	potassium channel activity	12
5	GO:0015405	P-P-bond-hydrolysis-driven transporter activity	46
4	GO:0015399	primary active transporter activity	46
3	GO:0005515	protein binding	408
4	GO:0046983	protein dimerization activity	31
5	GO:0015035	protein disulfide oxidoreductase activity	6
5	GO:0046982	protein heterodimerization activity	6
6	GO:0004673	protein histidine kinase activity	15
5	GO:0042803	protein homodimerization activity	12
6	GO:0004672	protein kinase activity	402
4	GO:0019888	protein phosphatase regulator activity	11
5	GO:0008601	protein phosphatase type 2A regulator activity	10
9	GO:0015071	protein phosphatase type 2C activity	18
7	GO:0004674	protein serine/threonine kinase activity	229
8	GO:0004722	protein serine/threonine phosphatase activity	32
4	GO:0015450	protein translocase activity	6
3	GO:0008565	protein transporter activity	24
7	GO:0004713	protein-tyrosine kinase activity	135
4	GO:0017076	purine nucleotide binding	665
4	GO:0030170	pyridoxal phosphate binding	6
6	GO:0016462	pyrophosphatase activity	268
4	GO:0016854	racemase and epimerase activity	9
5	GO:0016857	racemase and epimerase activity, acting on carbohydrates and derivatives	6
8	GO:0008536	Ran GTPase binding	6
7	GO:0017016	Ras GTPase binding	6
3	GO:0004872	receptor activity	82
3	GO:0005057	receptor signaling protein activity	14
4	GO:0004702	receptor signaling protein serine/threonine kinase activity	14
6	GO:0001584	rhodopsin-like receptor activity	12
6	GO:0004540	ribonuclease activity	19
9	GO:0004523	ribonuclease H activity	7
6	GO:0016984	ribulose-bisphosphate carboxylase activity	6
4	GO:0003723	RNA binding	164
4	GO:0003724	RNA helicase activity	16
6	GO:0008173	RNA methyltransferase activity	6
3	GO:0003702	RNA polymerase II transcription factor activity	7
10	GO:0008186	RNA-dependent ATPase activity	13
6	GO:0003964	RNA-directed DNA polymerase activity	81
5	GO:0019843	rRNA binding	8
6	GO:0008757	S-adenosylmethionine-dependent methyltransferase activity	37
5	GO:0043565	sequence-specific DNA binding	39
6	GO:0004185	serine carboxypeptidase activity	13
7	GO:0004759	serine esterase activity	6
6	GO:0004252	serine-type endopeptidase activity	37
5	GO:0008236	serine-type peptidase activity	53
2	GO:0004871	signal transducer activity	107
6	GO:0019787	small conjugating protein ligase activity	53
6	GO:0019783	small conjugating protein-specific protease activity	7
6	GO:0031267	small GTPase binding	6
5	GO:0015294	solute:cation symporter activity	9
7	GO:0015300	solute:solute antiporter activity	9
3	GO:0005496	steroid binding	13
3	GO:0003735	structural constituent of ribosome	50
2	GO:0005198	structural molecule activity	74
7	GO:0004289	subtilase activity	26
8	GO:0004291	subtilisin activity	6
4	GO:0005529	sugar binding	39
5	GO:0005351	sugar porter activity	28
4	GO:0051119	sugar transporter activity	31
6	GO:0015293	symporter activity	16
3	GO:0046906	tetrapyrrole binding	35
5	GO:0030508	thiol-disulfide exchange intermediate activity	9
5	GO:0008483	transaminase activity	21
3	GO:0003712	transcription cofactor activity	8
3	GO:0003700	transcription factor activity	94
4	GO:0008134	transcription factor binding	13
2	GO:0030528	transcription regulator activity	158
3	GO:0016563	transcriptional activator activity	19
3	GO:0016564	transcriptional repressor activity	15
3	GO:0016740	transferase activity	1036
4	GO:0016746	transferase activity, transferring acyl groups	62
4	GO:0016765	transferase activity, transferring alkyl or aryl (other than methyl) groups	20
4	GO:0016757	transferase activity, transferring glycosyl groups	135
5	GO:0016747	transferase activity, transferring groups other than amino-acyl groups	54
5	GO:0016758	transferase activity, transferring hexosyl groups	94
4	GO:0016769	transferase activity, transferring nitrogenous groups	28
4	GO:0016741	transferase activity, transferring one-carbon groups	71
4	GO:0016772	transferase activity, transferring phosphorus-containing groups	659
5	GO:0046914	transition metal ion binding	332
5	GO:0046915	transition metal ion transporter activity	9
4	GO:0003746	translation elongation factor activity	9
3	GO:0008135	translation factor activity, nucleic acid binding	22
4	GO:0003743	translation initiation factor activity	11
2	GO:0045182	translation regulator activity	23
4	GO:0004888	transmembrane receptor activity	38
5	GO:0019199	transmembrane receptor protein kinase activity	14
5	GO:0004675	transmembrane receptor protein serine/threonine kinase activity	7
2	GO:0005215	transporter activity	357
7	GO:0004806	triacylglycerol lipase activity	8
5	GO:0015631	tubulin binding	6
3	GO:0000155	two-component sensor activity	13
7	GO:0004842	ubiquitin-protein ligase activity	53
7	GO:0004843	ubiquitin-specific protease activity	7
6	GO:0035251	UDP-glucosyltransferase activity	36
5	GO:0008194	UDP-glycosyltransferase activity	70
4	GO:0051082	unfolded protein binding	20
3	GO:0019842	vitamin binding	13
5	GO:0005244	voltage-gated ion channel activity	13
6	GO:0005249	voltage-gated potassium channel activity	11
6	GO:0008270	zinc ion binding	216

## Sheet: process
Level	GO ID	Term	#Seqs
2	GO:0065007	biological regulation	473
2	GO:0006804	peroxidase reaction	33
2	GO:0040007	growth	50
2	GO:0008152	metabolic process	2427
2	GO:0051179	localization	1143
2	GO:0006803	glutathione conjugation reaction	10
2	GO:0042592	homeostatic process	32
2	GO:0051704	multi-organism process	10
2	GO:0000003	reproduction	128
2	GO:0032501	multicellular organismal process	285
2	GO:0032502	developmental process	324
2	GO:0050896	response to stimulus	555
2	GO:0009987	cellular process	3206
2	GO:0022414	reproductive process	112
3	GO:0009719	response to endogenous stimulus	161
3	GO:0019953	sexual reproduction	16
3	GO:0008104	protein localization	80
3	GO:0000051	urea cycle intermediate metabolic process	27
3	GO:0016049	cell growth	35
3	GO:0043170	macromolecule metabolic process	1544
3	GO:0048869	cellular developmental process	104
3	GO:0019222	regulation of metabolic process	344
3	GO:0019725	cell homeostasis	22
3	GO:0006950	response to stress	215
3	GO:0050877	neurological process	18
3	GO:0009790	embryonic development	61
3	GO:0050794	regulation of cellular process	380
3	GO:0016265	death	47
3	GO:0009605	response to external stimulus	68
3	GO:0040008	regulation of growth	11
3	GO:0009628	response to abiotic stimulus	166
3	GO:0007154	cell communication	290
3	GO:0065009	regulation of a molecular function	27
3	GO:0007389	pattern specification process	26
3	GO:0050793	regulation of developmental process	27
3	GO:0042221	response to chemical stimulus	247
3	GO:0048646	anatomical structure formation	11
3	GO:0051301	cell division	42
3	GO:0009791	post-embryonic development	76
3	GO:0007049	cell cycle	51
3	GO:0021700	developmental maturation	11
3	GO:0022402	cell cycle process	36
3	GO:0009606	tropism	13
3	GO:0019748	secondary metabolic process	150
3	GO:0044237	cellular metabolic process	2201
3	GO:0015979	photosynthesis	38
3	GO:0050789	regulation of biological process	432
3	GO:0009653	anatomical structure morphogenesis	90
3	GO:0010118	stomatal movement	13
3	GO:0048468	cell development	68
3	GO:0051606	detection of stimulus	25
3	GO:0009607	response to biotic stimulus	123
3	GO:0015976	carbon utilization	35
3	GO:0051234	establishment of localization	1138
3	GO:0048236	spore development (sensu Magnoliophyta)	9
3	GO:0007568	aging	11
3	GO:0009056	catabolic process	221
3	GO:0006952	defense response	110
3	GO:0002376	immune system process	36
3	GO:0051641	cellular localization	119
3	GO:0048856	anatomical structure development	199
3	GO:0006807	nitrogen compound metabolic process	473
3	GO:0065008	regulation of biological quality	38
3	GO:0003006	reproductive developmental process	107
3	GO:0044238	primary metabolic process	1977
3	GO:0016043	cell organization and biogenesis	357
3	GO:0007275	multicellular organismal development	242
3	GO:0006955	immune response	35
3	GO:0009058	biosynthetic process	589
3	GO:0048878	chemical homeostasis	23
4	GO:0009743	response to carbohydrate stimulus	9
4	GO:0015977	carbon utilization by fixation of carbon dioxide	21
4	GO:0007276	gametogenesis	15
4	GO:0006725	aromatic compound metabolic process	186
4	GO:0044270	nitrogen compound catabolic process	20
4	GO:0006519	amino acid and derivative metabolic process	445
4	GO:0044248	cellular catabolic process	200
4	GO:0009414	response to water deprivation	17
4	GO:0009820	alkaloid metabolic process	16
4	GO:0003002	regionalization	12
4	GO:0008361	regulation of cell size	38
4	GO:0043449	alkene metabolic process	68
4	GO:0006979	response to oxidative stress	48
4	GO:0009059	macromolecule biosynthetic process	287
4	GO:0019538	protein metabolic process	807
4	GO:0046903	secretion	575
4	GO:0009887	organ morphogenesis	30
4	GO:0009630	gravitropism	12
4	GO:0009835	ripening	12
4	GO:0006800	oxygen and reactive oxygen species metabolic process	54
4	GO:0046483	heterocycle metabolic process	161
4	GO:0050790	regulation of catalytic activity	27
4	GO:0019684	photosynthesis, light reaction	15
4	GO:0050906	detection of stimulus during sensory perception	16
4	GO:0010033	response to organic substance	9
4	GO:0009611	response to wounding	26
4	GO:0051246	regulation of protein metabolic process	29
4	GO:0009581	detection of external stimulus	22
4	GO:0040029	regulation of gene expression, epigenetic	27
4	GO:0009725	response to hormone stimulus	91
4	GO:0009266	response to temperature stimulus	41
4	GO:0044260	cellular macromolecule metabolic process	913
4	GO:0009314	response to radiation	82
4	GO:0009892	negative regulation of metabolic process	30
4	GO:0009826	unidimensional cell growth	20
4	GO:0030154	cell differentiation	94
4	GO:0048519	negative regulation of biological process	45
4	GO:0048729	tissue morphogenesis	22
4	GO:0044271	nitrogen compound biosynthetic process	79
4	GO:0031323	regulation of cellular metabolic process	339
4	GO:0006805	xenobiotic metabolic process	23
4	GO:0051649	establishment of cellular localization	118
4	GO:0006873	cell ion homeostasis	12
4	GO:0006629	lipid metabolic process	202
4	GO:0048518	positive regulation of biological process	44
4	GO:0008219	cell death	47
4	GO:0006974	response to DNA damage stimulus	40
4	GO:0010259	multicellular organismal aging	9
4	GO:0009698	phenylpropanoid metabolic process	83
4	GO:0051726	regulation of cell cycle	20
4	GO:0000904	cellular morphogenesis during differentiation	9
4	GO:0010035	response to inorganic substance	20
4	GO:0048523	negative regulation of cellular process	38
4	GO:0009057	macromolecule catabolic process	131
4	GO:0006091	generation of precursor metabolites and energy	295
4	GO:0050832	defense response to fungus	10
4	GO:0065003	macromolecule complex assembly	58
4	GO:0009908	flower development	29
4	GO:0006066	alcohol metabolic process	108
4	GO:0000910	cytokinesis	15
4	GO:0009804	coumarin metabolic process	21
4	GO:0044249	cellular biosynthetic process	544
4	GO:0048827	phyllome development	29
4	GO:0009582	detection of abiotic stimulus	19
4	GO:0009751	response to salicylic acid stimulus	20
4	GO:0009793	embryonic development (sensu Magnoliophyta)	42
4	GO:0044255	cellular lipid metabolic process	182
4	GO:0009893	positive regulation of metabolic process	20
4	GO:0009408	response to heat	23
4	GO:0006810	transport	1138
4	GO:0006766	vitamin metabolic process	55
4	GO:0042742	defense response to bacterium	12
4	GO:0009410	response to xenobiotic stimulus	23
4	GO:0050801	ion homeostasis	18
4	GO:0006793	phosphorus metabolic process	378
4	GO:0006996	organelle organization and biogenesis	184
4	GO:0022613	ribonucleoprotein complex biogenesis and assembly	76
4	GO:0009556	microsporogenesis	9
4	GO:0048522	positive regulation of cellular process	27
4	GO:0007600	sensory perception	16
4	GO:0006082	organic acid metabolic process	495
4	GO:0009415	response to water	19
4	GO:0010015	root morphogenesis	15
4	GO:0048513	organ development	102
4	GO:0008610	lipid biosynthetic process	98
4	GO:0000902	cell morphogenesis	45
4	GO:0010119	regulation of stomatal movement	12
4	GO:0045087	innate immune response	33
4	GO:0009825	multidimensional cell growth	9
4	GO:0009636	response to toxin	11
4	GO:0006081	aldehyde metabolic process	17
4	GO:0006790	sulfur metabolic process	52
4	GO:0045229	external encapsulating structure organization and biogenesis	45
4	GO:0009888	tissue development	41
4	GO:0007165	signal transduction	279
4	GO:0048731	system development	105
4	GO:0009409	response to cold	19
4	GO:0048316	seed development	49
4	GO:0006721	terpenoid metabolic process	37
4	GO:0022403	cell cycle phase	25
4	GO:0009753	response to jasmonic acid stimulus	26
4	GO:0051789	response to protein stimulus	25
4	GO:0006970	response to osmotic stress	40
4	GO:0010016	shoot morphogenesis	21
4	GO:0048528	post-embryonic root development	14
4	GO:0000278	mitotic cell cycle	23
4	GO:0016042	lipid catabolic process	31
4	GO:0005975	carbohydrate metabolic process	298
4	GO:0006986	response to unfolded protein	25
4	GO:0019685	photosynthesis, dark reaction	10
4	GO:0006525	arginine metabolic process	21
4	GO:0009629	response to gravity	13
4	GO:0009792	embryonic development (sensu Metazoa)	9
4	GO:0006139	nucleobase, nucleoside, nucleotide and nucleic acid metabolic process	681
4	GO:0009889	regulation of biosynthetic process	26
4	GO:0009308	amine metabolic process	431
4	GO:0043283	biopolymer metabolic process	1035
4	GO:0045184	establishment of protein localization	80
4	GO:0006730	one-carbon compound metabolic process	18
4	GO:0048608	reproductive structure development	99
4	GO:0017144	drug metabolic process	11
4	GO:0051707	response to other organism	93
4	GO:0051186	cofactor metabolic process	127
4	GO:0002164	larval development	10
4	GO:0042445	hormone metabolic process	26
4	GO:0042440	pigment metabolic process	39
4	GO:0042493	response to drug	13
5	GO:0016052	carbohydrate catabolic process	78
5	GO:0009112	nucleobase metabolic process	50
5	GO:0006022	aminoglycan metabolic process	25
5	GO:0008544	epidermis development	20
5	GO:0009416	response to light stimulus	82
5	GO:0046907	intracellular transport	118
5	GO:0009808	lignin metabolic process	25
5	GO:0048730	epidermis morphogenesis	20
5	GO:0009810	stilbene metabolic process	19
5	GO:0007047	cell wall organization and biogenesis	45
5	GO:0009552	gamete generation (sensu Magnoliophyta)	9
5	GO:0044267	cellular protein metabolic process	794
5	GO:0016441	posttranscriptional gene silencing	14
5	GO:0015893	drug transport	12
5	GO:0016999	antibiotic metabolic process	11
5	GO:0009624	response to nematode	14
5	GO:0006631	fatty acid metabolic process	47
5	GO:0005996	monosaccharide metabolic process	91
5	GO:0009699	phenylpropanoid biosynthetic process	56
5	GO:0002119	larval development (sensu Nematoda)	9
5	GO:0044272	sulfur compound biosynthetic process	13
5	GO:0009861	jasmonic acid and ethylene-dependent systemic resistance	11
5	GO:0009620	response to fungus	22
5	GO:0042214	terpene metabolic process	39
5	GO:0006040	amino sugar metabolic process	9
5	GO:0016458	gene silencing	22
5	GO:0030003	cation homeostasis	10
5	GO:0015931	nucleobase, nucleoside, nucleotide and nucleic acid transport	9
5	GO:0048527	lateral root development	14
5	GO:0015994	chlorophyll metabolic process	22
5	GO:0048366	leaf development	29
5	GO:0006818	hydrogen transport	48
5	GO:0043284	biopolymer biosynthetic process	45
5	GO:0015980	energy derivation by oxidation of organic compounds	78
5	GO:0009755	hormone-mediated signaling	27
5	GO:0012501	programmed cell death	35
5	GO:0006796	phosphate metabolic process	378
5	GO:0019439	aromatic compound catabolic process	9
5	GO:0009913	epidermal cell differentiation	20
5	GO:0009812	flavonoid metabolic process	29
5	GO:0022621	shoot system development	35
5	GO:0051336	regulation of hydrolase activity	15
5	GO:0048507	meristem development	11
5	GO:0006778	porphyrin metabolic process	25
5	GO:0006350	transcription	303
5	GO:0043450	alkene biosynthetic process	55
5	GO:0016051	carbohydrate biosynthetic process	104
5	GO:0031325	positive regulation of cellular metabolic process	20
5	GO:0006633	fatty acid biosynthetic process	32
5	GO:0009583	detection of light stimulus	16
5	GO:0019219	regulation of nucleobase, nucleoside, nucleotide and nucleic acid metabolic process	302
5	GO:0009805	coumarin biosynthetic process	20
5	GO:0008299	isoprenoid biosynthetic process	37
5	GO:0030163	protein catabolic process	42
5	GO:0046487	glyoxylate metabolic process	16
5	GO:0007010	cytoskeleton organization and biogenesis	78
5	GO:0016101	diterpenoid metabolic process	9
5	GO:0006119	oxidative phosphorylation	30
5	GO:0009165	nucleotide biosynthetic process	31
5	GO:0019643	reductive tricarboxylic acid cycle	9
5	GO:0000096	sulfur amino acid metabolic process	22
5	GO:0015833	peptide transport	34
5	GO:0000160	two-component signal transduction system (phosphorelay)	25
5	GO:0042254	ribosome biogenesis and assembly	60
5	GO:0010087	vascular tissue development (sensu Tracheophyta)	9
5	GO:0009310	amine catabolic process	20
5	GO:0042546	cell wall biosynthetic process	27
5	GO:0046034	ATP metabolic process	14
5	GO:0048367	shoot development	35
5	GO:0043285	biopolymer catabolic process	61
5	GO:0009850	auxin metabolic process	18
5	GO:0006869	lipid transport	14
5	GO:0006767	water-soluble vitamin metabolic process	52
5	GO:0000087	M phase of mitotic cell cycle	19
5	GO:0009735	response to cytokinin stimulus	10
5	GO:0022622	root system development	36
5	GO:0006694	steroid biosynthetic process	25
5	GO:0008202	steroid metabolic process	30
5	GO:0009072	aromatic amino acid family metabolic process	56
5	GO:0006461	protein complex assembly	29
5	GO:0051187	cofactor catabolic process	22
5	GO:0051338	regulation of transferase activity	9
5	GO:0009117	nucleotide metabolic process	61
5	GO:0009225	nucleotide-sugar metabolic process	14
5	GO:0016070	RNA metabolic process	281
5	GO:0009617	response to bacterium	39
5	GO:0007067	mitosis	19
5	GO:0046486	glycerolipid metabolic process	45
5	GO:0048232	male gamete generation	11
5	GO:0007242	intracellular signaling cascade	108
5	GO:0016053	organic acid biosynthetic process	65
5	GO:0015031	protein transport	80
5	GO:0050953	sensory perception of light stimulus	16
5	GO:0042446	hormone biosynthetic process	16
5	GO:0000074	regulation of progression through cell cycle	20
5	GO:0006749	glutathione metabolic process	23
5	GO:0006118	electron transport	187
5	GO:0048364	root development	36
5	GO:0043412	biopolymer modification	459
5	GO:0009821	alkaloid biosynthetic process	15
5	GO:0006259	DNA metabolic process	192
5	GO:0016089	aromatic amino acid family biosynthetic process, shikimate pathway	24
5	GO:0009867	jasmonic acid mediated signaling pathway	11
5	GO:0043451	alkene catabolic process	10
5	GO:0006520	amino acid metabolic process	387
5	GO:0009733	response to auxin stimulus	42
5	GO:0009914	hormone transport	16
5	GO:0009110	vitamin biosynthetic process	26
5	GO:0044264	cellular polysaccharide metabolic process	125
5	GO:0006643	membrane lipid metabolic process	55
5	GO:0051188	cofactor biosynthetic process	58
5	GO:0002226	innate immune response (sensu Viridiplantae)	33
5	GO:0019438	aromatic compound biosynthetic process	88
5	GO:0044262	cellular carbohydrate metabolic process	229
5	GO:0042967	acyl-carrier-protein biosynthetic process	54
5	GO:0016114	terpenoid biosynthetic process	32
5	GO:0065004	protein-DNA complex assembly	13
5	GO:0009965	leaf morphogenesis	20
5	GO:0000279	M phase	23
5	GO:0044265	cellular macromolecule catabolic process	117
5	GO:0006417	regulation of translation	25
5	GO:0042430	indole and derivative metabolic process	45
5	GO:0009737	response to abscisic acid stimulus	22
5	GO:0017000	antibiotic biosynthetic process	11
5	GO:0048569	post-embryonic organ development	12
5	GO:0022618	protein-RNA complex assembly	17
5	GO:0015837	amine transport	12
5	GO:0009723	response to ethylene stimulus	17
5	GO:0010149	senescence (sensu Magnoliophyta)	9
5	GO:0048437	floral organ development	12
5	GO:0042178	xenobiotic catabolic process	10
5	GO:0006732	coenzyme metabolic process	99
5	GO:0050962	detection of light stimulus during sensory perception	16
5	GO:0046165	alcohol biosynthetic process	36
5	GO:0009814	defense response, incompatible interaction	26
5	GO:0016192	vesicle-mediated transport	41
5	GO:0015849	organic acid transport	17
5	GO:0046148	pigment biosynthetic process	30
5	GO:0009101	glycoprotein biosynthetic process	16
5	GO:0006306	DNA methylation	9
5	GO:0042398	amino acid derivative biosynthetic process	86
5	GO:0006720	isoprenoid metabolic process	42
5	GO:0016108	tetraterpenoid metabolic process	15
5	GO:0006281	DNA repair	37
5	GO:0019752	carboxylic acid metabolic process	495
5	GO:0008643	carbohydrate transport	31
5	GO:0010038	response to metal ion	16
5	GO:0006811	ion transport	147
5	GO:0031326	regulation of cellular biosynthetic process	25
5	GO:0006576	biogenic amine metabolic process	43
5	GO:0007398	ectoderm development	21
5	GO:0031324	negative regulation of cellular metabolic process	28
5	GO:0006575	amino acid derivative metabolic process	111
5	GO:0046164	alcohol catabolic process	49
5	GO:0032259	methylation	10
5	GO:0006412	translation	113
5	GO:0045045	secretory pathway	575
5	GO:0005976	polysaccharide metabolic process	127
5	GO:0051276	chromosome organization and biogenesis	26
5	GO:0046467	membrane lipid biosynthetic process	12
5	GO:0009651	response to salt stress	33
5	GO:0009309	amine biosynthetic process	69
5	GO:0007166	cell surface receptor linked signal transduction	82
5	GO:0044242	cellular lipid catabolic process	19
5	GO:0048438	floral whorl development	11
5	GO:0042435	indole derivative biosynthetic process	26
5	GO:0000302	response to reactive oxygen species	13
6	GO:0006888	ER to Golgi vesicle-mediated transport	11
6	GO:0051252	regulation of RNA metabolic process	22
6	GO:0043087	regulation of GTPase activity	14
6	GO:0043648	dicarboxylic acid metabolic process	29
6	GO:0019362	pyridine nucleotide metabolic process	22
6	GO:0009926	auxin polar transport	16
6	GO:0006163	purine nucleotide metabolic process	21
6	GO:0016109	tetraterpenoid biosynthetic process	12
6	GO:0006779	porphyrin biosynthetic process	16
6	GO:0009411	response to UV	18
6	GO:0006915	apoptosis	28
6	GO:0031047	RNA-mediated gene silencing	16
6	GO:0015995	chlorophyll biosynthetic process	11
6	GO:0006754	ATP biosynthetic process	14
6	GO:0006399	tRNA metabolic process	35
6	GO:0006568	tryptophan metabolic process	38
6	GO:0009695	jasmonic acid biosynthetic process	9
6	GO:0006457	protein folding	60
6	GO:0048193	Golgi vesicle transport	23
6	GO:0009423	chorismate biosynthetic process	23
6	GO:0007167	enzyme linked receptor protein signaling pathway	63
6	GO:0046466	membrane lipid catabolic process	16
6	GO:0045934	negative regulation of nucleobase, nucleoside, nucleotide and nucleic acid metabolic process	27
6	GO:0000271	polysaccharide biosynthetic process	35
6	GO:0043038	amino acid activation	27
6	GO:0030029	actin filament-based process	26
6	GO:0006112	energy reserve metabolic process	11
6	GO:0044275	cellular carbohydrate catabolic process	78
6	GO:0009142	nucleoside triphosphate biosynthetic process	14
6	GO:0046394	carboxylic acid biosynthetic process	65
6	GO:0006418	tRNA aminoacylation for protein translation	27
6	GO:0035194	RNA-mediated posttranscriptional gene silencing	14
6	GO:0009813	flavonoid biosynthetic process	28
6	GO:0031505	cell wall organization and biogenesis (sensu Fungi)	11
6	GO:0009066	aspartate family amino acid metabolic process	45
6	GO:0017038	protein import	16
6	GO:0016116	carotenoid metabolic process	15
6	GO:0035315	hair cell differentiation	9
6	GO:0009584	detection of visible light	16
6	GO:0009109	coenzyme catabolic process	16
6	GO:0006260	DNA replication	114
6	GO:0042401	biogenic amine biosynthetic process	25
6	GO:0006534	cysteine metabolic process	12
6	GO:0009064	glutamine family amino acid metabolic process	33
6	GO:0006570	tyrosine metabolic process	40
6	GO:0009451	RNA modification	14
6	GO:0010026	trichome differentiation (sensu Magnoliophyta)	9
6	GO:0042726	riboflavin and derivative metabolic process	11
6	GO:0009108	coenzyme biosynthetic process	41
6	GO:0051169	nuclear transport	15
6	GO:0009260	ribonucleotide biosynthetic process	23
6	GO:0019932	second-messenger-mediated signaling	15
6	GO:0006752	group transfer coenzyme metabolic process	28
6	GO:0006284	base-excision repair	9
6	GO:0006857	oligopeptide transport	34
6	GO:0006206	pyrimidine base metabolic process	27
6	GO:0006664	glycolipid metabolic process	29
6	GO:0045935	positive regulation of nucleobase, nucleoside, nucleotide and nucleic acid metabolic process	20
6	GO:0005984	disaccharide metabolic process	104
6	GO:0048234	male gamete generation (sensu Magnoliophyta)	9
6	GO:0046219	indolalkylamine biosynthetic process	23
6	GO:0019318	hexose metabolic process	90
6	GO:0006351	transcription, DNA-dependent	170
6	GO:0043413	biopolymer glycosylation	17
6	GO:0000272	polysaccharide catabolic process	13
6	GO:0046246	terpene biosynthetic process	32
6	GO:0046364	monosaccharide biosynthetic process	36
6	GO:0007186	G-protein coupled receptor protein signaling pathway	17
6	GO:0030705	cytoskeleton-dependent intracellular transport	31
6	GO:0009272	cell wall biosynthetic process (sensu Fungi)	11
6	GO:0009100	glycoprotein metabolic process	17
6	GO:0042542	response to hydrogen peroxide	11
6	GO:0009664	cell wall organization and biogenesis (sensu Magnoliophyta)	21
6	GO:0006144	purine base metabolic process	39
6	GO:0006304	DNA modification	12
6	GO:0006448	regulation of translational elongation	9
6	GO:0007264	small GTPase mediated signal transduction	15
6	GO:0016071	mRNA metabolic process	34
6	GO:0015992	proton transport	46
6	GO:0006414	translational elongation	10
6	GO:0009832	cell wall biosynthetic process (sensu Magnoliophyta)	13
6	GO:0032774	RNA biosynthetic process	170
6	GO:0009259	ribonucleotide metabolic process	23
6	GO:0006026	aminoglycan catabolic process	23
6	GO:0009141	nucleoside triphosphate metabolic process	14
6	GO:0006586	indolalkylamine metabolic process	38
6	GO:0006865	amino acid transport	12
6	GO:0006820	anion transport	13
6	GO:0043549	regulation of kinase activity	9
6	GO:0006446	regulation of translational initiation	11
6	GO:0006508	proteolysis	170
6	GO:0050908	detection of light stimulus during visual perception	16
6	GO:0044257	cellular protein catabolic process	38
6	GO:0006555	methionine metabolic process	11
6	GO:0009069	serine family amino acid metabolic process	261
6	GO:0006413	translational initiation	15
6	GO:0009081	branched chain family amino acid metabolic process	19
6	GO:0006558	L-phenylalanine metabolic process	32
6	GO:0009851	auxin biosynthetic process	11
6	GO:0046365	monosaccharide catabolic process	47
6	GO:0006665	sphingolipid metabolic process	26
6	GO:0051258	protein polymerization	11
6	GO:0016117	carotenoid biosynthetic process	12
6	GO:0007601	visual perception	16
6	GO:0009078	pyruvate family amino acid metabolic process	16
6	GO:0019321	pentose metabolic process	9
6	GO:0006644	phospholipid metabolic process	26
6	GO:0006913	nucleocytoplasmic transport	16
6	GO:0009642	response to light intensity	10
6	GO:0006396	RNA processing	67
6	GO:0006464	protein modification	434
6	GO:0042434	indole derivative metabolic process	40
6	GO:0032787	monocarboxylic acid metabolic process	125
6	GO:0016311	dephosphorylation	44
6	GO:0006073	glucan metabolic process	120
6	GO:0009073	aromatic amino acid family biosynthetic process	25
6	GO:0009809	lignin biosynthetic process	24
6	GO:0031407	oxylipin metabolic process	10
6	GO:0046942	carboxylic acid transport	17
6	GO:0046351	disaccharide biosynthetic process	12
6	GO:0016310	phosphorylation	338
6	GO:0031408	oxylipin biosynthetic process	10
6	GO:0016096	polyisoprenoid metabolic process	37
6	GO:0043632	modification-dependent macromolecule catabolic process	37
6	GO:0045333	cellular respiration	20
6	GO:0009734	auxin mediated signaling pathway	11
6	GO:0009639	response to red or far red light	22
6	GO:0008652	amino acid biosynthetic process	67
6	GO:0016102	diterpenoid biosynthetic process	9
6	GO:0006875	metal ion homeostasis	10
6	GO:0009063	amino acid catabolic process	19
6	GO:0042545	cell wall modification	12
6	GO:0009811	stilbene biosynthetic process	18
6	GO:0006812	cation transport	131
6	GO:0043623	cellular protein complex assembly	20
6	GO:0007602	phototransduction	16
6	GO:0006886	intracellular protein transport	68
6	GO:0006855	multidrug transport	12
6	GO:0030203	glycosaminoglycan metabolic process	25
6	GO:0006310	DNA recombination	13
6	GO:0006164	purine nucleotide biosynthetic process	21
6	GO:0006323	DNA packaging	21
6	GO:0015986	ATP synthesis coupled proton transport	13
6	GO:0045449	regulation of transcription	279
6	GO:0046686	response to cadmium ion	9
6	GO:0007001	chromosome organization and biogenesis (sensu Eukaryota)	25
6	GO:0009241	polyisoprenoid biosynthetic process	32
6	GO:0007017	microtubule-based process	50
6	GO:0006733	oxidoreduction coenzyme metabolic process	26
6	GO:0042364	water-soluble vitamin biosynthetic process	23
6	GO:0006084	acetyl-CoA metabolic process	18
6	GO:0006092	main pathways of carbohydrate metabolic process	63
6	GO:0006486	protein amino acid glycosylation	16
6	GO:0043414	biopolymer methylation	10
7	GO:0010224	response to UV-B	12
7	GO:0006771	riboflavin metabolic process	11
7	GO:0000162	tryptophan biosynthetic process	23
7	GO:0018193	peptidyl-amino acid modification	22
7	GO:0006094	gluconeogenesis	34
7	GO:0007169	transmembrane receptor protein tyrosine kinase signaling pathway	52
7	GO:0015985	energy coupled proton transport, down electrochemical gradient	13
7	GO:0006468	protein amino acid phosphorylation	278
7	GO:0018298	protein-chromophore linkage	11
7	GO:0007018	microtubule-based movement	19
7	GO:0030001	metal ion transport	75
7	GO:0019935	cyclic-nucleotide-mediated signaling	12
7	GO:0030036	actin cytoskeleton organization and biogenesis	11
7	GO:0009199	ribonucleoside triphosphate metabolic process	14
7	GO:0046356	acetyl-CoA catabolic process	16
7	GO:0009150	purine ribonucleotide metabolic process	21
7	GO:0006470	protein amino acid dephosphorylation	44
7	GO:0009395	phospholipid catabolic process	16
7	GO:0006605	protein targeting	29
7	GO:0009144	purine nucleoside triphosphate metabolic process	14
7	GO:0051273	beta-glucan metabolic process	10
7	GO:0006325	establishment and/or maintenance of chromatin architecture	21
7	GO:0006531	aspartate metabolic process	15
7	GO:0009145	purine nucleoside triphosphate biosynthetic process	14
7	GO:0005982	starch metabolic process	107
7	GO:0006261	DNA-dependent DNA replication	15
7	GO:0009201	ribonucleoside triphosphate biosynthetic process	14
7	GO:0046417	chorismate metabolic process	23
7	GO:0051278	cell wall polysaccharide biosynthetic process (sensu Fungi)	11
7	GO:0030048	actin filament-based movement	12
7	GO:0006278	RNA-dependent DNA replication	81
7	GO:0009060	aerobic respiration	19
7	GO:0006522	alanine metabolic process	16
7	GO:0043039	tRNA aminoacylation	27
7	GO:0006305	DNA alkylation	9
7	GO:0006536	glutamate metabolic process	14
7	GO:0006753	nucleoside phosphate metabolic process	14
7	GO:0006553	lysine metabolic process	12
7	GO:0006551	leucine metabolic process	19
7	GO:0006650	glycerophospholipid metabolic process	11
7	GO:0006013	mannose metabolic process	17
7	GO:0006027	glycosaminoglycan catabolic process	23
7	GO:0051170	nuclear import	13
7	GO:0006397	mRNA processing	29
7	GO:0006769	nicotinamide metabolic process	22
7	GO:0006573	valine metabolic process	19
7	GO:0009095	aromatic amino acid family biosynthetic process, prephenate pathway	23
7	GO:0009096	aromatic amino acid family biosynthetic process, anthranilate pathway	24
7	GO:0009585	red, far-red light phototransduction	15
7	GO:0032446	protein modification by small protein conjugation	56
7	GO:0006090	pyruvate metabolic process	40
7	GO:0006510	ATP-dependent proteolysis	9
7	GO:0006606	protein import into nucleus	13
7	GO:0006100	tricarboxylic acid cycle intermediate metabolic process	11
7	GO:0006544	glycine metabolic process	16
7	GO:0016481	negative regulation of transcription	25
7	GO:0051603	proteolysis involved in cellular protein catabolic process	37
7	GO:0006687	glycosphingolipid metabolic process	26
7	GO:0006512	ubiquitin cycle	66
7	GO:0006566	threonine metabolic process	13
7	GO:0006099	tricarboxylic acid cycle	16
7	GO:0015698	inorganic anion transport	12
7	GO:0015674	di-, tri-valent inorganic cation transport	41
7	GO:0009094	L-phenylalanine biosynthetic process	23
7	GO:0006549	isoleucine metabolic process	19
7	GO:0006366	transcription from RNA polymerase II promoter	12
7	GO:0009084	glutamine family amino acid biosynthetic process	11
7	GO:0006012	galactose metabolic process	36
7	GO:0045859	regulation of protein kinase activity	9
7	GO:0005991	trehalose metabolic process	9
7	GO:0006355	regulation of transcription, DNA-dependent	153
7	GO:0009250	glucan biosynthetic process	33
7	GO:0009152	purine ribonucleotide biosynthetic process	21
7	GO:0045941	positive regulation of transcription	20
7	GO:0019319	hexose biosynthetic process	36
7	GO:0008380	RNA splicing	25
7	GO:0000226	microtubule cytoskeleton organization and biogenesis	13
7	GO:0009067	aspartate family amino acid biosynthetic process	9
7	GO:0019941	modification-dependent protein catabolic process	37
7	GO:0009694	jasmonic acid metabolic process	9
7	GO:0007187	G-protein signaling, coupled to cyclic nucleotide second messenger	12
7	GO:0006560	proline metabolic process	25
7	GO:0006000	fructose metabolic process	17
7	GO:0007178	transmembrane receptor protein serine/threonine kinase signaling pathway	14
7	GO:0006563	L-serine metabolic process	22
7	GO:0009082	branched chain family amino acid biosynthetic process	11
7	GO:0006098	pentose-phosphate shunt	20
7	GO:0019320	hexose catabolic process	47
7	GO:0006571	tyrosine biosynthetic process	23
7	GO:0015672	monovalent inorganic cation transport	74
7	GO:0006006	glucose metabolic process	58
7	GO:0005985	sucrose metabolic process	102
7	GO:0030243	cellulose metabolic process	14
7	GO:0006096	glycolysis	33
8	GO:0030244	cellulose biosynthetic process	14
8	GO:0000398	nuclear mRNA splicing, via spliceosome	15
8	GO:0006511	ubiquitin-dependent protein catabolic process	37
8	GO:0018106	peptidyl-histidine phosphorylation	13
8	GO:0051274	beta-glucan biosynthetic process	10
8	GO:0009206	purine ribonucleoside triphosphate biosynthetic process	14
8	GO:0006075	1,3-beta-glucan biosynthetic process	10
8	GO:0009205	purine ribonucleoside triphosphate metabolic process	14
8	GO:0009099	valine biosynthetic process	11
8	GO:0018202	peptidyl-histidine modification	13
8	GO:0006007	glucose catabolic process	47
8	GO:0006813	potassium ion transport	24
8	GO:0006739	NADP metabolic process	21
8	GO:0006074	1,3-beta-glucan metabolic process	10
8	GO:0006357	regulation of transcription from RNA polymerase II promoter	11
8	GO:0000041	transition metal ion transport	12
8	GO:0009097	isoleucine biosynthetic process	11
8	GO:0006814	sodium ion transport	9
8	GO:0000375	RNA splicing, via transesterification reactions	15
8	GO:0016568	chromatin modification	17
8	GO:0009098	leucine biosynthetic process	11
8	GO:0006816	calcium ion transport	26
8	GO:0006333	chromatin assembly or disassembly	12
8	GO:0045892	negative regulation of transcription, DNA-dependent	10
8	GO:0016567	protein ubiquitination	55
8	GO:0006561	proline biosynthetic process	9
9	GO:0000377	RNA splicing, via transesterification reactions with bulged adenosine as nucleophile	15
9	GO:0031497	chromatin assembly	12
9	GO:0006740	NADPH regeneration	20
9	GO:0006338	chromatin remodeling	12
10	GO:0031507	heterochromatin formation	9
