# Supplementary material for: Development of genomic resources for Citrus clementina: Characterization of three deep-coverage BAC libraries and analysis of 46,000 BAC end sequences
Source: BMC Genomics. 2008 Sep 18;9:423. doi: 10.1186/1471-2164-9-423 (PMC2561056; doi:10.1186/1471-2164-9-423)
Supplement: Additional File 3 — SNP Validation summary. The table shows the details concerning the 24 experimentally validated SNPs, indicating the SNP name (SNP_ID), the contig name (CONTIG) and length (CONTIG LENGTH), the consensus contig sequence (CONT SEQUENCE), the position of the SNP in the consensus sequence (SNP POSITION), the probability of the predicted SNP (P_SNP), the alleles found (ALLELE 1, ALLELE 2), and the primers used for genomic DNA amplification (/FORWARD PRIMER, REVERSE PRIMER). [file 1471-2164-9-423-S3.xls]

## Sheet: Hoja1
SNP_ID	CONTIG	CONTIG LENGTH	CONT SEQUENCE	SNP POSITION	P_SNP	ALLELE 1	ALLELE 2	FORWARD PRIMER	REVERSE PRIMER
Contig0063-002	Contig0063	2494	AATACCGTGTTGCAAAATGTGACTCAGTATTCTGATGGTAAAGTCAAATTGTCGTTCAGAAGATCTAATTCAACCAGATTTTCTGATAGAGAGTCGTGCTCAAGTATTCCTTCATTGGAAAGGAAATTTACAAAAATTCCTTCTGTTATAAATCTTCCTTTTCAAAGTCAACCTAGGTTTTCCACTTCAGATTTACCTAGCTCCTCCATACGTTCTGTTGACTATACCACAAAAGTACCACATCCCATTTACATTAGCAGTCAACATGAACAAAGACAGGAAGAGAAGGAACCTTCTCCTCCAACTTCCCCTACGTTCTCTGCTGTCACAGAAAACGTTATAAATGTTATTGAAAAGCATTTTGAATTGGATAAAACTCTTCTTCATAATGATTTTTAT…	1251	0.999623	a	t	CCAGGTTTCTATTGCCTCTTCTGAC	CCCACCATCCTTTGAGTTGACC
Contig1203-003	Contig1203	726	CCCCAAAATGAAATTCATCATCATGATCATCAGTTTCAAAATAACAACGATCATCACCTTCAAAATAATAATCATCCTTTTGCATCTTTGGGGTTTCATCAATACCCATCTCAGCAGCTTTGTAACTTTGTTTATAACCCTAGCCCTAATTCCGATCCTGTTGTTATTGCATCATCATCTTCACCTTCTAGGGTGGTTTCTGCTCATCCATCTACTCAAAAGACTCGTCCAGACAAGACCTTTGTTATTCCTTCTTTATCTTCTCCAATTGCGCAAGAGCAACAACACAAGAGGTCCCCTATTTCTTCCCCTAAATCTTGTTCAAATTCGGTGGCTGACAAGAATAATTCCACAATTGTAAAATCAGCGTGTAGGGTTAAGGCAGATTATGTTAAAACA…	294	0.999764	a	g	GGGTGGTTTCTGCTCATCCA	TAAAGTTGGGCGTGTTCGTC
Contig1638-001	Contig1638	787	ACCATTAATACAGTATCAGTGTGGCATTGTCTTCAATGCTCTTAATTTTGGTAGTTTCAAAATTTAACTGGCTTGTATATGGCTGAAGCTTTATCTTGTTATTCAAATGCAATCATGTCCACGCGTGTACAGATATGCTGTTCTTCATGTAATCAAAGATTTAGCATCCTCACGATTTTCTCAACTGACAAAATCAACTTGTTGTTCTTGGTCGCACATCAATCTTTCTTTGTTCTGAAGTTTGGTTGAAGAACTTTGTAACTGTTGCTGTACATGTTTATAAAATCTGTTGGCCGAATTTTTCTTGGGATGAGGGTTTTAACCTGTGGCAAATTTTATGCTTCTGTAGTGGTAGGAAAACAGGGGAGTGAATCTAATTCTTAAGTTGTCTAGAGCCTA…	546	0.995826	g	t	TGACAGCAGTTTTGGCATTTATCA	GGCCCACACGACCACGTAAT
Contig1723-001	Contig1723	912	GATTCTTCATTCATGTCAAAGACTACAACCCCACTTTCTTCTCAAGCTTTTGGATCTGGTTGAGGAATATCCAAGTCATCTGCAAGACCATGCATCCGTTGATCAATAAACATGAGATATCATATCTCACTTAAAATTTAGCTTTTGGTGCGAGGATATTGATATTAATCGAGGTCAAGTGCACAAGTGATAAAGAATGACAGAAGTGAGAAAGAGAGATTACCATGACATGAGGAGCAATCCGAACACAGTACACAGGGAAACCAGTGTAAAATTTGAATGGTCCACCAGCCTTGAGGGTTTTCATGGCACAGTCCATAGAGCCTGTGTATGGATACTTTCCTTGAGCATCTGGTTGCATTTTCTGAATTTGTGTTTTGACATAATCAAAGGGTAAAC…	528	0.999842	c	t	TCGCCCCTGAGAACAAAAGG	TGATCAAGGATGTGCGGTCCT
Contig1752-005	Contig1752	1826	GGTGAAGGATCTGTCCCAGGCTGACTTCGGCCGCCTCGAAATCGAGTTGGCCGAAGTCGAAATGCCGGGGCTCATGGCTTGCCGCGCCGAGTTCGGCCCTTCACAGCCCTTCAAAGGAGCCAAGATCACCGGTTCACTCCACATGACCATCCAGACCGCCGTCCTCATCGAGACCCTCACCGCTCTCGGCGCCGAAGTCCGCTGGTGCTCCTGCAACATCTTCTCAACCCAAGACCACGCGGCCGCCGCCATCGCACGTGACTCCGCCTCCGTCTTTGCCTGGAAGGGTGAGACCCTCCAGGAGTACTGGTGGTGCACGGAGAAAGCCCTGGACTGGGGTCCCGGCGGCGGCCCAGATCTCATCGTCGATGACGGTGGTGACGCCACGTTGTTGATCCA…	1211	0.999623	c	t	TTGGGTGGTGGGAAAGTTGG	TCGTAAATGGCTGAGGCGGT
Contig1752-006	Contig1752	1826	GGTGAAGGATCTGTCCCAGGCTGACTTCGGCCGCCTCGAAATCGAGTTGGCCGAAGTCGAAATGCCGGGGCTCATGGCTTGCCGCGCCGAGTTCGGCCCTTCACAGCCCTTCAAAGGAGCCAAGATCACCGGTTCACTCCACATGACCATCCAGACCGCCGTCCTCATCGAGACCCTCACCGCTCTCGGCGCCGAAGTCCGCTGGTGCTCCTGCAACATCTTCTCAACCCAAGACCACGCGGCCGCCGCCATCGCACGTGACTCCGCCTCCGTCTTTGCCTGGAAGGGTGAGACCCTCCAGGAGTACTGGTGGTGCACGGAGAAAGCCCTGGACTGGGGTCCCGGCGGCGGCCCAGATCTCATCGTCGATGACGGTGGTGACGCCACGTTGTTGATCCA…	1184	0.930384	a	g	TTGGGTGGTGGGAAAGTTGG	TCGTAAATGGCTGAGGCGGT
Contig1766-002	Contig1766	1667	GGGATTAACATGCCTTTATCCATAAACTGCTGGGATATGAACCATGCATGCAAGGATTTCAAAGGCATTCCACAAATACTAATGAGATATACCAAAATTATTGAATAGCTAATTATCTGCTACAACAGTATATCGTCTTGGGCAGCAGTTGCAAGTTTCCTGGTCTTCAACTTGTATGCAGGCACTTTATGGCTTGATGAAAAAGTATGAAGGTTTAAGACAATGTCCAGATACACATCAGGGACCAACCCTAGTTAATACTATTTTAGCAATCAGAGACTTGTCCCACAAATTGGAATCTACAATTTTCCATCCAGAAAATAGATGATGCATATTATCTACTCCTGAATTCAGGCATCTCTTCCTCCAAACGCAGTCCAAGGAACAAAATGAACAAGC…	750	0.999248	a	t	CGAATCAAGCCCATCTAATAACCC	TCCAGTCAAGCAGAGAAAGAAGCA
Contig1945-001	Contig1945	1327	GCGATTCAGTGCTTGCGGTTTTGTTACTTATTATGCTAATGTGAGCTGCATTTATTCTATAAATTGATTTCCCATATTGAGAGTAGAATGTAGATGCACTTCTTCATATATTGATGTTAAATTCGTAACTGGTTTGATTGATCACTTGACACTTAATTAAGGCTAGAATGTTAATTAATTGTTTATCTAGTGATAATTTAAGAGTAGCGATGCGTATCTTTGCCTTCATATGAGATAGAGAAAAGGCAAATTGAATTTATTTGATCTAATTCTGAAATAAATAATAATAAAGCTTTATCAATCTGAGCATATTTTAGGCGTAGAGCCCTTCAAATGAGAGCACAACAAGCTGCGGTCTCAAATGAGGAACAAGAGGAGATGCTGAGGAATTTAGAGCGC…	741	0.993773	a	t	AACGGGGACAGGTGAAACCA	TTTCTCAACAGCAAATCCATTG
Contig2470-002	Contig2470	1155	AGTACATGTAGTCCATGGTGGGACAGATTTCTCAAGCTCACCCCTTCAACTTTTGCTTTCTTCAAAATATTCCAAAACCGAGGCATTAGCCTTCCCACGTCACGGGGTTTGTGGAAGAATTTCTGCACCATACATGACTCACTAGGAACAATATCTTCTTCAATAAGCTTTGCTCTAATTGGTTCTCTTACATCCTTATTCAGCTGTGAATAGGAAGAGCTGTCAACTGGCAAGAAACGAAACATTGGCGGCAAACTAGATACTGGAGCACCTTCTGTCATCTTCACCAGTGAGATTAAAGCATTAACAAAAGCAGAGGAAACACAGCTGAGAATTCCTTGGTTCCATTTGTTATCTAGCAGTATATTCTCCCTGGATGATGCAAGGAGAAAATCTGCT…	505	0.999623	a	g	GAGCACCTTCTGTCATCTTCACCA	TCCTACACACTCCATCTTGCCGT
Contig2931-001	Contig2931	1045	GATTCTGCCGAGGTCCTGAAGGGAATTTCTAAAGAATTACTTGGTCGACTTCCCATTTTTCGGTTCAATATGAATGGTTCAGTTCAGCGAGAAGCTGGGCTGAGATCAAAGCTTGATAGTCTCGTGAAACAGGTGGAAGTCAAAGAAAGTGTTATTGCGAGTTTGAGAGAAAATTTATCTGAAGCCCAAGCTAGGGCAGATGGTGCGGAAGTCAGGTGCAAGTCATTAGCTGAGATGAATATAGAACTTAATGAGGATCTTAAAGGTAGCAGAGCTACCTCTGAGAAGGTGGAATCTCTTGAGAGGCAGCTGAGGGAAAGTGATATTCAGCTACAGCATGCTGTTGTATATGCAGAAGCTAGCCTGGAGAAGCAAAATATGTTGTATTCTACGGTCAAA…	297	0.985051	c	t	AGATGGTGCGGAAGTCAGGT	TCCAAGCATTCAAGTCTGTCCC
Contig2931-002	Contig2931	1045	GATTCTGCCGAGGTCCTGAAGGGAATTTCTAAAGAATTACTTGGTCGACTTCCCATTTTTCGGTTCAATATGAATGGTTCAGTTCAGCGAGAAGCTGGGCTGAGATCAAAGCTTGATAGTCTCGTGAAACAGGTGGAAGTCAAAGAAAGTGTTATTGCGAGTTTGAGAGAAAATTTATCTGAAGCCCAAGCTAGGGCAGATGGTGCGGAAGTCAGGTGCAAGTCATTAGCTGAGATGAATATAGAACTTAATGAGGATCTTAAAGGTAGCAGAGCTACCTCTGAGAAGGTGGAATCTCTTGAGAGGCAGCTGAGGGAAAGTGATATTCAGCTACAGCATGCTGTTGTATATGCAGAAGCTAGCCTGGAGAAGCAAAATATGTTGTATTCTACGGTCAAA…	347	0.997929	c	t	AGATGGTGCGGAAGTCAGGT	TCCAAGCATTCAAGTCTGTCCC
Contig2931-003	Contig2931	1045	GATTCTGCCGAGGTCCTGAAGGGAATTTCTAAAGAATTACTTGGTCGACTTCCCATTTTTCGGTTCAATATGAATGGTTCAGTTCAGCGAGAAGCTGGGCTGAGATCAAAGCTTGATAGTCTCGTGAAACAGGTGGAAGTCAAAGAAAGTGTTATTGCGAGTTTGAGAGAAAATTTATCTGAAGCCCAAGCTAGGGCAGATGGTGCGGAAGTCAGGTGCAAGTCATTAGCTGAGATGAATATAGAACTTAATGAGGATCTTAAAGGTAGCAGAGCTACCTCTGAGAAGGTGGAATCTCTTGAGAGGCAGCTGAGGGAAAGTGATATTCAGCTACAGCATGCTGTTGTATATGCAGAAGCTAGCCTGGAGAAGCAAAATATGTTGTATTCTACGGTCAAA…	352	0.999215	g	t	AGATGGTGCGGAAGTCAGGT	TCCAAGCATTCAAGTCTGTCCC
Contig2931-004	Contig2931	1045	GATTCTGCCGAGGTCCTGAAGGGAATTTCTAAAGAATTACTTGGTCGACTTCCCATTTTTCGGTTCAATATGAATGGTTCAGTTCAGCGAGAAGCTGGGCTGAGATCAAAGCTTGATAGTCTCGTGAAACAGGTGGAAGTCAAAGAAAGTGTTATTGCGAGTTTGAGAGAAAATTTATCTGAAGCCCAAGCTAGGGCAGATGGTGCGGAAGTCAGGTGCAAGTCATTAGCTGAGATGAATATAGAACTTAATGAGGATCTTAAAGGTAGCAGAGCTACCTCTGAGAAGGTGGAATCTCTTGAGAGGCAGCTGAGGGAAAGTGATATTCAGCTACAGCATGCTGTTGTATATGCAGAAGCTAGCCTGGAGAAGCAAAATATGTTGTATTCTACGGTCAAA…	418	0.997742	c	g	AGATGGTGCGGAAGTCAGGT	TCCAAGCATTCAAGTCTGTCCC
Contig2931-005	Contig2931	1045	GATTCTGCCGAGGTCCTGAAGGGAATTTCTAAAGAATTACTTGGTCGACTTCCCATTTTTCGGTTCAATATGAATGGTTCAGTTCAGCGAGAAGCTGGGCTGAGATCAAAGCTTGATAGTCTCGTGAAACAGGTGGAAGTCAAAGAAAGTGTTATTGCGAGTTTGAGAGAAAATTTATCTGAAGCCCAAGCTAGGGCAGATGGTGCGGAAGTCAGGTGCAAGTCATTAGCTGAGATGAATATAGAACTTAATGAGGATCTTAAAGGTAGCAGAGCTACCTCTGAGAAGGTGGAATCTCTTGAGAGGCAGCTGAGGGAAAGTGATATTCAGCTACAGCATGCTGTTGTATATGCAGAAGCTAGCCTGGAGAAGCAAAATATGTTGTATTCTACGGTCAAA…	513	0.922022	c	t	AGATGGTGCGGAAGTCAGGT	TCCAAGCATTCAAGTCTGTCCC
Contig3350-005	Contig3350	1664	ATAGATGATCTGACCTTCCAAGTGAAGAATAACATCATACCTATGAGCAGAATTGATGATGCAGTGAGAAGAATTTTGCGAGTCAAATTTGTGATGGGTTTATTCGAGAATCCATTGGCTGATGATAGCCTGGTTGATCAGCTGGGAAGTCAGGTTAGTTACTAAACTACTATTTTACCTCTATGTTGCACGGGTCTCAAAAGTATTCTCATTCATCCTGTTACCGAAGCAGGAGCATAGAGAACTGGCTAGGGAAGCTGTAAGAAAATCACTTGTGCTGCTAAAGAATGGTGATTCAACTGAGGTTCCATTACTACCTCTTCCTAAAAAGACATCAAAGATACTACCCCTTCCTAAAAAAACATCAAAGATACTAGTTGCTGGCAGCCATGCTGACAA…	972	0.999623	c	g	TGAGGGTCAAGGTGTTGCTGA	TCGGCTCTCTTATTGCGTGA
Contig3653-001	Contig3653	1080	GCGATTCACTTTATTAGCTAAAGAAGATACCCGTTCATGTTTTCTCTTATACATCGTTGTCTTCATTGTCATCACTATTGTTGTGACCATTGACCATGTTGATGTCGGAAAATCGAATATATAAAAGATGAGGCAATCAACCTCAAAGTGGCCTACCACCAATACCCACTTCAATATTCAGCAAAAATCGAAAGATCCTATTTTCCAAGATCTTCAAGCTTCCAAAGGACTTGTTTAATGTTTGGTCTAAGAGAAGGTGAAGGAGAACAACAAGCCATTGCAAGCTGAAAGAATTTAAGAATTCGTTCTTCACTAACCGGGTTTTCATGATTACTGTTGCTGCATAGAAGCATGTCTGGATGGTACAAATCTGTGATTCTATGATCAAGAACCGCATTT…	567	0.999882	c	t	GGTGAAGGAGAACAACAAGCCA	CTGCTGGGCAAGAAATGCTC
Contig4598-002	Contig4598	789	TTACAAGTATGTTATACAGGAATATTATGACATCTGCAATCTATCAATTTCTATCATTCAAGAAGAAGCCAGATCTCAATGCTTTTCCAACAAGAGATTACCAAGAACAAAACAGTTGCACAATACTTGAGAACTTCAAGATTCATTCGTACATCATCCAAGCTCCTGAAAGATTGTAGAAAAAAGTATTATTTCAAGGCAAGAGCAAGCAACATAACTCCTTGCAGTCTGTAAAAATACCTATGAGTCTGCTGTCCAAGGCCAAAATAGGTTGCAAGGGAGGCCATCTGCACAGATATTAACATATCAGCATCAAGAAGTAAACAGTTATCACATATGAAAAGTATAAAACCATAATGCCATAACTGTAAATTGCACACAAAATTCATCAACTCTTGT…	458	0.999356	c	t	GCAAGAGCAAGCAACATAACTCC	CATTGAAGGTGCCAACACAG
Contig4611-005	Contig4611	1142	TCATCTTTGCTTCCATTGACGTAGCAATTGTCAAATACTCCAATTGTGATTACAGTACACGGATCATAAACATCCCAAGTATACTGCTCATTCCATCTAGGAGCCAGTGTGTCAAGGATTGTTCTGGTTCGAATCCATTTGTTCCCGTACTTGGCCACGCAATATGCATCAGTCAGTTTACCATCCTTGCTCTTCATTTGCATCAAATTCTTTGCACTCAAAATGCCAAGCTCAAGAGTCCCAATGCTACCCTTCCTCAGGCTCTTCGATGAGGTCTGCAGGTCACTGCTAAAATGTGTGGATTCATCAAAAACATGGTAACCTGCTTCCAAACAGAAGCTAATTAGAATCTTGCTTGAGAATTTTTCCTTGTTCTTTTCAGCGCCTTCCTCTGCTGAC…	607	0.999248	c	g	GGTCTAATCCTATCTTCAACAGTCACAA	GCACACAACATCAGCCAGAAA
Contig4620-008	Contig4620	698	TATAGAATACTCAAGCTTTTATTCGTAATAAGAACATACATGGAAACTTACCCAGAAAAATATTAGGAAGATTTAACCATATTTGTTTTTATTAAATATGTAGCCTGCTTATTATCTTTCGGCCATCTGATCACCGCATACACAGGGAAATCTATTCCAATAGTGTGTCTAGTACTATGAATTCAAGAAATTAGGGGTCCTTTTCGGCTAATGTATGTTGATGGGTATGCAGGATAATCAAAGTGGTACCTTGGGGGATTTTAAGGTTGAATATGATGCGCCACAGTCCCATGATGTGGTTTTGCGGACGAAATTTGAGTCAGGTGAGGAAGTAGCAGTTTCGGCGTTGCTGGGGCCAGAGACCTTCGTAAGAGAGAGTAGGTTTCCGAGGGAAGTTTT…	210	0.999764	a	t	TCACCGCATACACAGGGAAA	GCAACGCCGAAACTGCTACT
Contig4721-003	Contig4721	910	CTGTAAAAAGAGTGGATCATTTGAAACCACTGCACCTTTTAAATGTGCATGCATCCTCTCCAAAGCATTCAACACTAGAGGAAGTTGATCTTGCTTATACTCGGTGACAATCTAAAACATGAATATTTGCTATTGTCAGTACCATTAACATCCAATTGTCAACAAATAGTAATTCCCTAACATAATTGATTTCTCTTTGTTTACCTGAAAAGGTCCAAAGATTTCTCTTGTTACAAGTTCATAATTTCCATCTTTCAGAATTTCTTCAAGTGGCACAAAGATGGCTGTTGGTTTTAGAGCACCATATATGGATGGGATGGAATGGTTCTTCAACTCTTCACCACCAAAGAGTAACTTTGAACCTGGTACCTTGAGCAATTTATTCATGTGCTCAAGCAT…	452	0.993418	a	t	TGGATGGGATGGAATGGTTCTT	TGCTTGGTTTGGCTTGACTCT
Contig5171-004	Contig5171	964	TCTCACGCTATCATACTTTATACGAATCAATGAGCTAGGGTTTTGAAAAATTCACTCGGTTACTAAACTAATCAGAAAAAAATCAAGTAACATATACATGTATATAAATTTGGATGAAATTAAAAGGGACCTGCATGCTGTCGGATTGAAGAGGATCAAGAGAGAGAATGACTTTGGCTACAGGCTGAGAATCTTGAGAAGAAGCTTGATTTTGCCATGACTTAGCCACCACTAATGGGCACTTCATTAACCAAACCGATCTATCGGCTTTTGCAGTATCCAAATTACCCTTGCCGTTTCCGTGGTTACTTTGATCATCCTCCATCTCTTTAGTCTTTCCTTTTTCTTTCTTCTCTGGCTCTGCCTCTGCCTCTGAGTGGCTTTCCAGCTTCTTACTTC…	597	0.995236	c	g	TTACCCTTGCCGTTTCCGTG	CGTGATTCTGATTGGTTGCTGG
Contig5171-005	Contig5171	964	TCTCACGCTATCATACTTTATACGAATCAATGAGCTAGGGTTTTGAAAAATTCACTCGGTTACTAAACTAATCAGAAAAAAATCAAGTAACATATACATGTATATAAATTTGGATGAAATTAAAAGGGACCTGCATGCTGTCGGATTGAAGAGGATCAAGAGAGAGAATGACTTTGGCTACAGGCTGAGAATCTTGAGAAGAAGCTTGATTTTGCCATGACTTAGCCACCACTAATGGGCACTTCATTAACCAAACCGATCTATCGGCTTTTGCAGTATCCAAATTACCCTTGCCGTTTCCGTGGTTACTTTGATCATCCTCCATCTCTTTAGTCTTTCCTTTTTCTTTCTTCTCTGGCTCTGCCTCTGCCTCTGAGTGGCTTTCCAGCTTCTTACTTC…	606	0.992498	c	t	TTACCCTTGCCGTTTCCGTG	CGTGATTCTGATTGGTTGCTGG
Contig5737-002	Contig5737	696	GGGGAGTTTCCTCTAATGGAATTTTCTCTGTAAAATCTGCTTATGAGCTTTTAGATGATCCTATTGGCAATGGAGATCGTAACTTTTGGCGTTTGGCTTGGAGTTGGAAGGGACCAGAGAGCATCCGTGTTTTTCTTTGGCTCCTCTTGCATGGTCGGTTGAAAACGAGGAAGGAGCTTCATAGGAGACAGTTGGTTGTTTCTACTCAATGTGATAGATGTGGAGGGCCGGTTGAGGATATTCTTCATGCTCTCCGTGACTGTGTTACGGCCAGGAGGGACTGGTCTTATCTCTTGCCTACCCATCATCCCCCTAGCTTTTTTCTTTGCTCTCTTACTGATTGGCTGCAGATTAATCTGATGAGAAATACAAACGACACAAGTCAGGAGTATTGAAGAG…	191	0.999215	g	t	TTGGAAGGGACCAGAGAGCA	GGGATGATGGGTAGGCAAGAGA
Contig5737-003	Contig5737	696	GGGGAGTTTCCTCTAATGGAATTTTCTCTGTAAAATCTGCTTATGAGCTTTTAGATGATCCTATTGGCAATGGAGATCGTAACTTTTGGCGTTTGGCTTGGAGTTGGAAGGGACCAGAGAGCATCCGTGTTTTTCTTTGGCTCCTCTTGCATGGTCGGTTGAAAACGAGGAAGGAGCTTCATAGGAGACAGTTGGTTGTTTCTACTCAATGTGATAGATGTGGAGGGCCGGTTGAGGATATTCTTCATGCTCTCCGTGACTGTGTTACGGCCAGGAGGGACTGGTCTTATCTCTTGCCTACCCATCATCCCCCTAGCTTTTTTCTTTGCTCTCTTACTGATTGGCTGCAGATTAATCTGATGAGAAATACAAACGACACAAGTCAGGAGTATTGAAGAG…	229	0.999764	a	c	TTGGAAGGGACCAGAGAGCA	GGGATGATGGGTAGGCAAGAGA

## Sheet: Hoja2
SNP	LENGTH	POSITION	P_SNP	ALLELE 1	ALELLE 2	Seq	5' SNP	3' SNP	PRIMER_LEFT_SEQUENCE	PRIMER_RIGHT_SEQUENCE	Primer I					836	0.999521	c	t		GCGAATTCGACATTCTTATAAGTACAAATGAATCAAAGATTGCTAGAATGATTGCCTGCCCTAAGAACTATATATATTTATAAGATTTTGGACTATTTTC		TTTTCCAAAAAGATTTTGGAATATTTCGATAGATAGTACAAGGCAGCGATCAAGGTATACATTGATCCAATTTCTGTATTTACCAACTAATAAACTAACCACCTAACTAAATGTCATGGGAAAAGTATTCAAAACATCGGCTGAGAATTAAAAAACAATATAAGATTGAGACAAACCTCAATTCATGAACTAACTTTTAATTATGAGCTATGCTCGTATATTTTTACAAAATCAACTAACCTCTCTGTACAATATTACTCCATTTTACAAGCAAATCGACCAATGTGCTTTAGTTTCTTCAAATCAACTAATTAATGAACCTCTCTTCCTAATTACTGCCAAGCCTATAAAATTCCAAGTCATTCTCATATGGAGTCAAGTTCAAATCCAAGCACAAAA…				CONTAMINATION
Contig2073-001	836	101	0.999521	c	t	GCGAATTCGACATTCTTATAAGTACAAATGAATCAAAGATTGCTAGAATGATTGCCTGCCCTAAGAACTATATATATTTATAAGATTTTGGACTATTTTCCTTTTCCAAAAAGATTTTGGAATATTTCGATAGATAGTACAAGGCAGCGATCAAGGTATACATTGATCCAATTTCTGTATTTACCAACTAATAAACTAACCACCTAACTAAATGTCATGGGAAAAGTATTCAAAACATCGGCTGAGAATTAAAAAACAATATAAGATTGAGACAAACCTCAATTCATGAACTAACTTTTAATTATGAGCTATGCTCGTATATTTTTACAAAATCAACTAACCTCTCTGTACAATATTACTCCATTTTACAAGCAAATCGACCAATGTGCTTTAGTTTCT…	GCGAATTCGACATTCTTATAAGTACAAATGAATCAAAGATTGCTAGAATGATTGCCTGCCCTAAGAACTATATATATTTATAAGATTTTGGACTATTTTC	TTTTCCAAAAAGATTTTGGAATATTTCGATAGATAGTACAAGGCAGCGATCAAGGTATACATTGATCCAATTTCTGTATTTACCAACTAATAAACTAACCACCTAACTAAATGTCATGGGAAAAGTATTCAAAACATCGGCTGAGAATTAAAAAACAATATAAGATTGAGACAAACCTCAATTCATGAACTAACTTTTAATTATGAGCTATGCTCGTATATTTTTACAAAATCAACTAACCTCTCTGTACAATATTACTCCATTTTACAAGCAAATCGACCAATGTGCTTTAGTTTCTTCAAATCAACTAATTAATGAACCTCTCTTCCTAATTACTGCCAAGCCTATAAAATTCCAAGTCATTCTCATATGGAGTCAAGTTCAAATCCAAGCACAAAA…	TGCTAGAATGATTGCCTGCCCTA	AATTCTCAGCCGATGTTTTGAA	TTTATAAGATTTTGGACTATTTTC
